# Supplementary material for: Comparative proteomic analysis to annotate the structural and functional association of the hypothetical proteins of S. maltophilia k279a and predict potential T and B cell targets for vaccination
Source: PLoS One. 2021 May 27;16(5):e0252295. doi: 10.1371/journal.pone.0252295 (PMC8159010; doi:10.1371/journal.pone.0252295)
Supplement: S1 Table — (XLSX) [file pone.0252295.s001.xlsx]

## Sheet: S1 Table
S1 Table. The conserved domain analysis result of all the 789 HPs of S. maltophilia
Serial No.	Protein Accession ID	CDD Blast Score (0/25)	Pfam Score (0/25)	ScanProsite Score (0/25)	Smart Score (0/25)	Percentage (%)
1	WP_004153835.1	0	0	0	0	0
2	WP_005407483.1	25	25	0	0	50
3	WP_005407487.1	25	0	25	25	75
4	WP_005407511.1	0	25	25	0	50
5	WP_005407536.1	25	0	0	0	25
6	WP_005407594.1	0	0	0	0	0
7	WP_005407606.1	0	25	25	0	50
8	WP_005407619.1	0	0	0	0	0
9	WP_005407681.1	0	25	25	25	75
10	WP_005407693.1	0	0	0	0	0
11	WP_005407750.1	0	0	0	0	0
12	WP_005407755.1	0	25	0	0	0
13	WP_005407775.1	0	0	0	0	0
14	WP_005407780.1	25	25	0	0	50
15	WP_005407810.1	0	25	25	0	50
16	WP_005407834.1	0	0	25	0	25
17	WP_005407891.1	0	0	0	0	0
18	WP_005407892.1	0	0	25	0	25
19	WP_005407925.1	0	0	0	0	0
20	WP_005407952.1	0	0	0	25	25
21	WP_005408032.1	0	0	0	0	0
22	WP_005408118.1	25	0	0	0	25
23	WP_005408145.1	0	0	0	0	0
24	WP_005408148.1	25	0	0	25	50
25	WP_005408228.1	0	0	0	0	0
26	WP_005408235.1	0	25	0	0	25
27	WP_005408281.1	0	25	0	0	25
28	WP_005408310.1	25	25	0	0	50
29	WP_005408339.1	0	0	0	0	0
30	WP_005408344.1	0	0	0	0	0
31	WP_005408380.1	25	25	0	25	75
32	WP_005408386.1	25	25	25	25	100
33	WP_005408398.1	0	0	0	0	0
34	WP_005408427.1	0	0	0	0	0
35	WP_005408434.1	0	0	0	0	0
36	WP_005408543.1	25	25	0	0	50
37	WP_005408721.1	0	0	0	0	0
38	WP_005408770.1	0	0	0	0	0
39	WP_005408795.1	0	0	0	0	0
40	WP_005408847.1	25	25	0	25	75
41	WP_005408864.1	0	0	0	0	0
42	WP_005408865.1	0	0	0	0	0
43	WP_005408868.1	0	25	0	0	25
44	WP_005408902.1	0	0	0	0	0
45	WP_005408911.1	25	0	0	0	25
46	WP_005408912.1	0	0	25	0	25
47	WP_005408922.1	25	0	0	0	25
48	WP_005408923.1	0	0	0	0	0
49	WP_005408925.1	0	0	0	0	0
50	WP_005408987.1	25	0	0	0	25
51	WP_005408997.1	0	0	0	0	0
52	WP_005409007.1	25	25	25	25	100
53	WP_005409016.1	25	0	0	0	25
54	WP_005409053.1	0	25	25	0	50
55	WP_005409108.1	0	0	0	0	0
56	WP_005409115.1	0	0	0	0	0
57	WP_005409117.1	0	0	0	0	0
58	WP_005409155.1	0	0	0	0	0
59	WP_005409158.1	0	0	0	0	0
60	WP_005409159.1	0	0	0	0	0
61	WP_005409160.1	0	0	0	0	0
62	WP_005409161.1	0	0	0	0	0
63	WP_005409166.1	0	0	0	0	0
64	WP_005409167.1	0	0	0	0	0
65	WP_005409175.1	0	0	0	0	0
66	WP_005409188.1	0	0	0	0	0
67	WP_005409202.1	0	0	0	0	0
68	WP_005409203.1	0	0	0	0	0
69	WP_005409230.1	0	0	0	0	0
70	WP_005409247.1	0	0	0	0	0
71	WP_005409399.1	0	0	0	0	0
72	WP_005409475.1	0	0	0	0	0
73	WP_005409515.1	0	0	0	0	0
74	WP_005409591.1	0	0	0	0	0
75	WP_005409616.1	0	25	0	25	50
76	WP_005409631.1	25	25	0	0	50
77	WP_005409683.1	0	0	0	0	0
78	WP_005409695.1	0	25	0	25	50
79	WP_005409710.1	0	0	0	0	0
80	WP_005409778.1	0	25	0	0	25
81	WP_005409781.1	25	0	0	25	50
82	WP_005409784.1	0	0	0		0
83	WP_005409807.1	0	0	0	0	0
84	WP_005409816.1	0	0	0	0	0
85	WP_005409856.1	0	25	0	0	25
86	WP_005409857.1	25	0	0	0	25
87	WP_005409871.1	0	0	0	0	0
88	WP_005409921.1	0	0	0	0	0
89	WP_005409987.1	0	25	0	0	25
90	WP_005410054.1	0	0	0	0	0
91	WP_005410058.1	0	0	0	0	0
92	WP_005410085.1	0	0	0	0	0
93	WP_005410107.1	0	0	0	0	0
94	WP_005410114.1	0	0	0	0	0
95	WP_005410128.1	0	0	0	0	0
96	WP_005410135.1	0	0	0	0	0
97	WP_005410137.1	0	0	0	0	0
98	WP_005410142.1	0	0	0	0	0
99	WP_005410210.1	0	0	0	0	0
100	WP_005410232.1	0	0	0	0	0
101	WP_005410233.1	0	0	0	0	0
102	WP_005410256.1	25	25	0	25	75
103	WP_005410260.1	0	0	0	0	0
104	WP_005410274.1	0	0	0	0	0
105	WP_005410275.1	0	0	0	0	0
106	WP_005410285.1	0	0	0	0	0
107	WP_005410295.1	0	0	25	0	25
108	WP_005410312.1	25	25	0	25	75
109	WP_005410336.1	0	0	0	0	0
110	WP_005410362.1	25	25	0	25	75
111	WP_005410416.1	0	0	0	0	0
112	WP_005410418.1	0	0	0	0	0
113	WP_005410420.1	0	0	25	0	25
114	WP_005410439.1	0	0	0	0	0
115	WP_005410440.1	0	0	0	0	0
116	WP_005410539.1	25	25	25	25	100
117	WP_005410566.1	0	0	0	0	0
118	WP_005410581.1	0	0	25	0	25
119	WP_005410582.1	0	25	25	0	50
120	WP_005410610.1	0	25	0	0	25
121	WP_005410623.1	0	0	0	0	0
122	WP_005410659.1	25	0	0	0	25
123	WP_005410662.1	25	25	0	0	50
124	WP_005410700.1	0	0	0	0	0
125	WP_005410716.1	25	25	25	25	100
126	WP_005410761.1	0	0	0	0	0
127	WP_005410805.1	0	0	0	0	0
128	WP_005410806.1	0	25	0	0	25
129	WP_005410863.1	0	0	0	0	0
130	WP_005410937.1	0	0	0	0	0
131	WP_005411004.1	0	0	0	0	0
132	WP_005411080.1	0	25	25	0	50
133	WP_005411085.1	25	0	0	0	25
134	WP_005411174.1	0	0	0	0	0
135	WP_005411201.1	0	25	0	0	25
136	WP_005411217.1	0	0	0	0	0
137	WP_005411218.1	0	0	0	0	0
138	WP_005411225.1	25	25	25	0	75
139	WP_005411235.1	25	25	25	0	75
140	WP_005411254.1	0	0	0	0	0
141	WP_005411280.1	0	0	0	0	0
142	WP_005411286.1	0	0	25	0	25
143	WP_005411338.1	0	0	0	0	0
144	WP_005411343.1	0	25	0	0	25
145	WP_005411349.1	25	25	25	25	100
146	WP_005411364.1	0	0	0	0	0
147	WP_005411369.1	0	0	0	0	0
148	WP_005411542.1	0	0	0	0	0
149	WP_005411545.1	25	25	0	0	50
150	WP_005411548.1	0	0	0	0	0
151	WP_005411549.1	0	0	0	0	0
152	WP_005411556.1	0	0	0	0	0
153	WP_005411574.1	0	25	0	0	25
154	WP_005411576.1	0	0	0	0	0
155	WP_005411594.1	0	0	0	0	0
156	WP_005411674.1	0	0	0	0	0
157	WP_005411678.1	25	25	0	25	75
158	WP_005411700.1	0	0	0	0	0
159	WP_005411711.1	0	0	25	0	25
160	WP_005411717.1	0	0	0	0	0
161	WP_005411772.1	0	0	0	0	0
162	WP_005411776.1	0	0	0	0	0
163	WP_005411783.1	0	25	0	0	25
164	WP_005411983.1	0	0	0	0	0
165	WP_005412027.1	25	0	0	0	25
166	WP_005412038.1	0	0	0	0	0
167	WP_005412223.1	0	0	25	0	25
168	WP_005412356.1	0	25	0	0	25
169	WP_005412468.1	0	0	0	0	0
170	WP_005412592.1	25	25	0	25	75
171	WP_005412620.1	25	25	25	25	100
172	WP_005412640.1	0	0	0	0	0
173	WP_005412649.1	25	0	0	0	25
174	WP_005412660.1	0	25	25	0	50
175	WP_005412796.1	0	25	0	0	25
176	WP_005412797.1	0	0	0	0	0
177	WP_005412941.1	0	0	0	0	0
178	WP_005413048.1	0	25	0	0	25
179	WP_005413200.1	25	25	25	25	100
180	WP_005413292.1	0	0	0	0	0
181	WP_005413314.1	0	0	0	0	0
182	WP_005413412.1	25	25	25	25	100
183	WP_005413467.1	0	0	0	0	0
184	WP_005413479.1	0	0	0	0	0
185	WP_005413754.1	0	0	0	0	0
186	WP_005413768.1	25	0	25	25	75
187	WP_005413863.1	25	25	0	25	75
188	WP_005413891.1	0	25	0	0	25
189	WP_005413923.1	25	0	0	0	25
190	WP_005413932.1	0	0	25	0	25
191	WP_005413984.1	0	25	0	0	25
192	WP_005414058.1	0	0	0	0	0
193	WP_005414067.1	25	25	0	0	50
194	WP_005414238.1	0	0	0	0	0
195	WP_005414256.1	25	25	0	0	50
196	WP_005414259.1	25	25	0	0	50
197	WP_005414350.1	0	0	0	0	0
198	WP_005414366.1	25	25	25	25	100
199	WP_005414380.1	25	0	25	0	50
200	WP_005414449.1	0	0	0	0	0
201	WP_005414515.1	0	0	0	0	0
202	WP_005414610.1	0	0	25	0	25
203	WP_005414669.1	25	25	0	25	75
204	WP_005414723.1	0	0	0	0	0
205	WP_005414757.1	0	0	0	0	0
206	WP_005414874.1	25	0	0	0	25
207	WP_005414880.1	0	0	0	0	0
208	WP_005414977.1	0	0	0	0	0
209	WP_005414981.1	0	0	0	0	0
210	WP_005414985.1	0	0	0	0	0
211	WP_005415892.1	0	0	0	0	0
212	WP_005416228.1	0	0	0	0	0
213	WP_005416862.1	0	0	0	0	0
214	WP_006375976.1	0	0	0	0	0
215	WP_006433851.1	0	0	0	0	0
216	WP_009518720.1	0	0	0	0	0
217	WP_010481315.1	0	0	0	0	0
218	WP_010485727.1	0	0	0	0	0
219	WP_010485730.1	0	0	0	0	0
220	WP_012478631.1	0	0	0	0	0
221	WP_012478634.1	0	0	0	0	0
222	WP_012478636.1	0	0	0	0	0
223	WP_012478637.1	25	25	25	25	100
224	WP_012478643.1	0	0	0	0	0
225	WP_012478647.1	0	0	0	0	0
226	WP_012478648.1	25	25	25	25	100
227	WP_012478652.1	0	0	0	0	0
228	WP_012478657.1	0	0	0	0	0
229	WP_012478663.1	0	0	0	0	0
230	WP_012478666.1	0	25	0	0	25
231	WP_012478667.1	0	0	0	0	0
232	WP_012478677.1	25	25	0	25	75
233	WP_012478691.1	0	0	25	0	25
234	WP_012478700.1	0	0	0	0	0
235	WP_012478701.1	0	0	25	0	25
236	WP_012478704.1	25	25	0	25	75
237	WP_012478708.1	0	0	0	0	0
238	WP_012478709.1	0	25	0	0	25
239	WP_012478710.1	25	25	0	0	50
240	WP_012478730.1	0	0	25	0	25
241	WP_012478737.1	0	0	0	0	0
242	WP_012478740.1	25	25	0	25	75
243	WP_012478756.1	25	0	0	0	25
244	WP_012478767.1	0	0	0	0	0
245	WP_012478786.1	0	0	0	0	0
246	WP_012478801.1	0	0	0	0	0
247	WP_012478812.1	0	0	0	0	0
248	WP_012478824.1	0	0	0	0	0
249	WP_012478826.1	0	0	0	0	0
250	WP_012478828.1	25	25	0	25	75
251	WP_012478830.1	0	0	0	0	0
252	WP_012478845.1	0	0	0	0	0
253	WP_012478851.1	0	0	25	0	25
254	WP_012478867.1	0	0	0	0	0
255	WP_012478868.1	0	25	25	0	50
256	WP_012478869.1	0	0	0	0	0
257	WP_012478872.1	0	0	0	0	0
258	WP_012478875.1	25	25	25	25	100
259	WP_012478876.1	0	0	0	0	0
260	WP_012478906.1	0	25	0	0	25
261	WP_012478922.1	0	0	0	0	0
262	WP_012478933.1	0	0	0	0	0
263	WP_012478937.1	0	25	0	0	25
264	WP_012478938.1	25	25	0	25	75
265	WP_012478951.1	25	25	0	25	75
266	WP_012478956.1	0	0	0	0	0
267	WP_012478959.1	0	0	0	0	0
268	WP_012478963.1	0	0	0	0	0
269	WP_012478964.1	0	0	0	0	0
270	WP_012478966.1	0	0	0	0	0
271	WP_012478967.1	0	0	0	0	0
272	WP_012478974.1	0	0	0	0	0
273	WP_012478976.1	0	0	0	0	0
274	WP_012478977.1	0	0	0	0	0
275	WP_012478978.1	0	0	25	0	25
276	WP_012478979.1	0	0	0	0	0
277	WP_012478981.1	0	0	0	0	0
278	WP_012478985.1	0	0	0	0	0
279	WP_012478986.1	0	0	0	0	0
280	WP_012478992.1	0	0	25	0	25
281	WP_012478993.1	0	0	0	0	0
282	WP_012479008.1	0	0	0	0	0
283	WP_012479013.1	0	0	25	0	25
284	WP_012479021.1	0	0	0	0	0
285	WP_012479023.1	0	25	0	0	25
286	WP_012479061.1	0	25	0	0	25
287	WP_012479063.1	0	0	25	0	25
288	WP_012479072.1	0	25	0	0	25
289	WP_012479099.1	25	0	0	0	25
290	WP_012479105.1	0	0	25	0	25
291	WP_012479125.1	25	25	25	25	100
292	WP_012479129.1	0	0	25	0	25
293	WP_012479131.1	0	0	0	0	0
294	WP_012479133.1	0	25	0	0	25
295	WP_012479134.1	0	0	0	0	0
296	WP_012479135.1	25	0	0	0	25
297	WP_012479167.1	25	0	0	0	25
298	WP_012479175.1	0	0	0	0	0
299	WP_012479177.1	0	0	0	0	0
300	WP_012479190.1	25	25	0	25	75
301	WP_012479218.1	25	0	0	0	25
302	WP_012479221.1	0	0	0	0	0
303	WP_012479250.1	25	25	0	25	75
304	WP_012479266.1	0	0	25	0	25
305	WP_012479271.1	25	25	0	0	50
306	WP_012479287.1	25	25	0	25	75
307	WP_012479299.1	0	0	0	0	0
308	WP_012479304.1	0	0	0	0	0
309	WP_012479305.1	0	25	0	0	25
310	WP_012479307.1	25	0	0	0	25
311	WP_012479309.1	25	0	0	0	25
312	WP_012479310.1	0	0	0	0	0
313	WP_012479313.1	0	0	0	0	0
314	WP_012479349.1	0	0	0	0	0
315	WP_012479371.1	0	0	25	0	25
316	WP_012479374.1	0	0	0	0	0
317	WP_012479385.1	25	0	0	25	50
318	WP_012479387.1	0	25	0	0	25
319	WP_012479406.1	0	0	0	0	0
320	WP_012479409.1	0	0	0	0	0
321	WP_012479415.1	25	25	0	25	75
322	WP_012479417.1	25	0	25	25	75
323	WP_012479422.1	0	0	0	0	0
324	WP_012479434.1	0	25	0	0	25
325	WP_012479448.1	0	0	0	0	0
326	WP_012479451.1	0	0	0	0	0
327	WP_012479469.1	0	0	0	0	0
328	WP_012479492.1	0	0	0	0	0
329	WP_012479494.1	25	0	0	0	25
330	WP_012479495.1	0	0	0	0	0
331	WP_012479500.1	25	0	0	0	25
332	WP_012479501.1	0	0	0	0	0
333	WP_012479510.1	0	0	0	0	0
334	WP_012479511.1	0	0	0	0	0
335	WP_012479521.1	0	0	25	0	25
336	WP_012479522.1	25	25	0	25	75
337	WP_012479532.1	0	0	0	0	0
338	WP_012479543.1	0	0	0	0	0
339	WP_012479545.1	0	0	0	0	0
340	WP_012479555.1	0	25	0	0	25
341	WP_012479575.1	0	0	0	0	0
342	WP_012479586.1	25	0	25	0	50
343	WP_012479611.1	0	0	0	0	0
344	WP_012479612.1	0	0	0	0	0
345	WP_012479632.1	25	25	0	25	75
346	WP_012479648.1	25	0	0	0	25
347	WP_012479660.1	0	25	0	0	25
348	WP_012479687.1	25	25	0	25	75
349	WP_012479693.1	0	0	0	0	0
350	WP_012479696.1	0	0	0	0	0
351	WP_012479698.1	0	0	0	0	0
352	WP_012479707.1	25	25	0	25	75
353	WP_012479724.1	0	0	0	0	0
354	WP_012479757.1	0	0	25	0	25
355	WP_012479772.1	0	0	25	0	25
356	WP_012479775.1	25	25	0	0	50
357	WP_012479778.1	0	0	25	0	25
358	WP_012479796.1	25	25	25	25	100
359	WP_012479802.1	0	0	0	0	0
360	WP_012479806.1	0	0	0	0	0
361	WP_012479807.1	0	0	0	0	0
362	WP_012479809.1	0	0	0	0	0
363	WP_012479812.1	0	0	0	0	0
364	WP_012479815.1	0	0	0	0	0
365	WP_012479817.1	0	0	0	0	0
366	WP_012479819.1	0	25	0	0	25
367	WP_012479820.1	0	0	0	0	0
368	WP_012479826.1	0	0	0	0	0
369	WP_012479827.1	0	0	0	0	0
370	WP_012479828.1	25	0	0	0	25
371	WP_012479830.1	0	25	0	0	25
372	WP_012479831.1	0	0	0	0	0
373	WP_012479833.1	0	0	0	0	0
374	WP_012479840.1	0	0	0	0	0
375	WP_012479841.1	25	0	0	0	25
376	WP_012479842.1	25	25	25	25	100
377	WP_012479843.1	0	0	0	0	0
378	WP_012479846.1	0	0	0	0	0
379	WP_012479848.1	25	25	25	25	100
380	WP_012479850.1	0	0	0	0	0
381	WP_012479851.1	0	0	0	0	0
382	WP_012479852.1	0	0	25	0	25
383	WP_012479853.1	0	0	25	0	25
384	WP_012479857.1	0	0	0	0	0
385	WP_012479858.1	0	0	0	0	0
386	WP_012479863.1	0	0	0	0	0
387	WP_012479867.1	0	0	0	0	0
388	WP_012479869.1	0	25	0	0	25
389	WP_012479872.1	0	0	0	0	0
390	WP_012479874.1	0	0	0	0	0
391	WP_012479875.1	0	25	0	0	25
392	WP_012479877.1	0	0	0	0	0
393	WP_012479878.1	0	0	0	0	0
394	WP_012479879.1	0	25	0	0	25
395	WP_012479880.1	0	0	0	0	0
396	WP_012479884.1	0	25	0	0	25
397	WP_012479885.1	0	0	25	0	25
398	WP_012479886.1	0	0	0	0	0
399	WP_012479887.1	0	0	0	0	0
400	WP_012479888.1	0	0	0	0	0
401	WP_012479889.1	0	0	0	0	0
402	WP_012479890.1	0	25	0	0	25
403	WP_012479893.1	0	0	0	0	0
404	WP_012479894.1	0	0	0	0	0
405	WP_012479895.1	0	0	0	0	0
406	WP_012479896.1	0	0	0	0	0
407	WP_012479898.1	0	0	0	0	0
408	WP_012479899.1	0	0	0	0	0
409	WP_012479900.1	0	0	0	0	0
410	WP_012479901.1	0	0	0	0	0
411	WP_012479903.1	0	0	0	0	0
412	WP_012479904.1	0	25	0	0	25
413	WP_012479905.1	0	0	0	0	0
414	WP_012479906.1	0	0	0	0	0
415	WP_012479907.1	0	0	0	0	0
416	WP_012479908.1	0	0	0	0	0
417	WP_012479909.1	25	25	0	0	50
418	WP_012479914.1	0	0	0	0	0
419	WP_012479923.1	0	0	0	0	0
420	WP_012479951.1	0	0	0	0	0
421	WP_012479959.1	0	0	0	0	0
422	WP_012479971.1	0	0	0	0	0
423	WP_012480020.1	25	25	0	0	50
424	WP_012480039.1	0	0	0	0	0
425	WP_012480052.1	0	0	25	0	25
426	WP_012480070.1	25	25	0	0	50
427	WP_012480088.1	0	0	0	0	0
428	WP_012480112.1	0	0	0	0	0
429	WP_012480115.1	0	0	0	0	0
430	WP_012480131.1	0	0	0	0	0
431	WP_012480137.1	0	0	0	0	0
432	WP_012480139.1	0	25	0	0	25
433	WP_012480149.1	0	0	25	0	25
434	WP_012480159.1	0	0	0	0	0
435	WP_012480166.1	0	25	0	0	25
436	WP_012480168.1	0	0	0	0	0
437	WP_012480170.1	25	0	0	25	50
438	WP_012480171.1	0	0	0	0	0
439	WP_012480176.1	0	0	0	0	0
440	WP_012480179.1	25	25	0	25	75
441	WP_012480183.1	0	0	0	0	0
442	WP_012480207.1	0	0	0	0	0
443	WP_012480228.1	0	0	0	0	0
444	WP_012480232.1	0	0	0	0	0
445	WP_012480233.1	0	0	25	0	25
446	WP_012480235.1	0	0	0	0	0
447	WP_012480236.1	0	0	0	0	0
448	WP_012480239.1	0	0	0	0	0
449	WP_012480241.1	0	0	0	0	0
450	WP_012480257.1	0	0	0	0	0
451	WP_012480259.1	0	0	0	0	0
452	WP_012480265.1	0	0	0	0	0
453	WP_012480275.1	0	0	0	0	0
454	WP_012480276.1	0	0	0	0	0
455	WP_012480279.1	0	0	0	0	0
456	WP_012480282.1	0	0	0	0	0
457	WP_012480293.1	0	0	0	0	0
458	WP_012480294.1	0	0	0	0	0
459	WP_012480318.1	0	0	25	0	25
460	WP_012480335.1	0	0	0	0	0
461	WP_012480341.1	0	0	0	0	0
462	WP_012480347.1	0	0	0	0	0
463	WP_012480351.1	0	0	25	25	50
464	WP_012480352.1	25	25	0	25	75
465	WP_012480353.1	25	0	0	0	25
466	WP_012480354.1	0	0	0	0	0
467	WP_012480357.1	0	0	0	0	0
468	WP_012480400.1	0	0	0	0	0
469	WP_012480409.1	0	0	0	0	0
470	WP_012480426.1	25	0	0	25	50
471	WP_012480450.1	0	0	0	0	0
472	WP_012480451.1	0	0	0	0	0
473	WP_012480473.1	0	0	0	0	0
474	WP_012480480.1	0	0	0	0	0
475	WP_012480534.1	25	25	0	25	75
476	WP_012480551.1	25	25	25	0	75
477	WP_012480569.1	0	0	0	0	0
478	WP_012480576.1	0	0	0	0	0
479	WP_012480599.1	25	25	0	25	75
480	WP_012480609.1	0	0	0	0	0
481	WP_012480629.1	0	0	25	0	25
482	WP_012480630.1	0	25	0	0	25
483	WP_012480631.1	25	25	0	25	75
484	WP_012480639.1	25	25	0	25	75
485	WP_012480646.1	25	0	0	0	25
486	WP_012480650.1	0	0	0	0	0
487	WP_012480657.1	0	0	0	0	0
488	WP_012480660.1	0	0	0	0	0
489	WP_012480670.1	0	0	0	0	0
490	WP_012480673.1	0	0	0	0	0
491	WP_012480676.1	0	0	0	0	0
492	WP_012480679.1	0	25	0	0	25
493	WP_012480682.1	25	0	0	25	50
494	WP_012480686.1	0	25	0	0	25
495	WP_012480687.1	0	0	0	0	0
496	WP_012480689.1	0	0	0	0	0
497	WP_012480691.1	0	25	0	0	25
498	WP_012480692.1	0	0	0	0	0
499	WP_012480696.1	0	0	0	0	0
500	WP_012480700.1	0	25	0	0	25
501	WP_012480702.1	25	0	0	0	25
502	WP_012480703.1	0	25	0	0	25
503	WP_012480707.1	0	25	0	0	25
504	WP_012480710.1	0	0	0	0	0
505	WP_012480711.1	0	0	25	0	25
506	WP_012480712.1	0	0	0	0	0
507	WP_012480729.1	0	0	0	0	0
508	WP_012480730.1	0	25	0	0	25
509	WP_012480733.1	0	0	0	0	0
510	WP_012480735.1	0	25	25	0	50
511	WP_012480745.1	25	0	0	0	25
512	WP_012480758.1	0	0	0	0	0
513	WP_012480780.1	25	0	0	0	25
514	WP_012480790.1	25	0	25	0	50
515	WP_012480798.1	0	0	0	0	0
516	WP_012480801.1	0	25	0	0	25
517	WP_012480806.1	25	25	25	25	100
518	WP_012480859.1	0	0	0	0	0
519	WP_012480888.1	0	25	25	0	50
520	WP_012480890.1	0	0	0	0	0
521	WP_012480920.1	25	25	25	25	100
522	WP_012480936.1	0	0	0	0	0
523	WP_012480948.1	25	25	0	25	75
524	WP_012480949.1	25	25	25	25	100
525	WP_012480953.1	0	0	0	0	0
526	WP_012480990.1	0	25	0	0	25
527	WP_012480992.1	0	0	0	0	0
528	WP_012481009.1	0	0	0	0	0
529	WP_012481043.1	25	25	25	25	100
530	WP_012481053.1	0	0	0	0	0
531	WP_012481055.1	0	0	0	0	0
532	WP_012481065.1	0	0	0	0	0
533	WP_012481072.1	0	0	25	0	25
534	WP_012481113.1	0	0	0	0	0
535	WP_012481125.1	0	25	25	0	50
536	WP_012481133.1	0	25	25	0	50
537	WP_012481186.1	0	0	0	0	0
538	WP_012481208.1	0	25	0	0	25
539	WP_012481212.1	25	25	0	25	75
540	WP_012481241.1	25	25	0	25	75
541	WP_012481245.1	25	0	0	0	25
542	WP_012481258.1	0	0	0	0	0
543	WP_012481260.1	0	0	0	0	0
544	WP_012481266.1	0	0	25	0	25
545	WP_012481270.1	0	25	0	0	25
546	WP_012481280.1	25	25	0	25	75
547	WP_012481284.1	0	0	0	0	0
548	WP_012481348.1	0	25	0	0	25
549	WP_012481354.1	0	0	0	0	0
550	WP_012481379.1	0	0	0	0	0
551	WP_012481412.1	0	0	0	0	0
552	WP_012481421.1	25	25	0	25	75
553	WP_012481422.1	0	0	0	0	0
554	WP_012481452.1	0	25	25	0	50
555	WP_012481458.1	25	0	25	25	75
556	WP_012481469.1	25	0	0	25	50
557	WP_012481470.1	25	0	0	25	50
558	WP_012481477.1	0	0	0	0	0
559	WP_012481479.1	0	0	0	0	0
560	WP_012481482.1	0	0	0	0	0
561	WP_012481484.1	0	25	0	25	50
562	WP_012481487.1	0	0	0	0	0
563	WP_012481513.1	0	0	25	0	25
564	WP_012481514.1	25	25	0	25	75
565	WP_012481516.1	0	0	25	0	25
566	WP_012481520.1	0	0	0	0	0
567	WP_012481528.1	25	0	25	0	50
568	WP_012481529.1	0	0	0	0	0
569	WP_012481534.1	25	25	0	25	75
570	WP_012481539.1	0	25	25	0	50
571	WP_012481553.1	0	0	0	0	0
572	WP_012481557.1	25	25	0	25	75
573	WP_012481571.1	0	25	0	0	25
574	WP_012481589.1	0	0	0	0	0
575	WP_012481606.1	0	0	0	0	0
576	WP_012481610.1	0	25	0	0	25
577	WP_012481611.1	0	0	0	0	0
578	WP_012481612.1	0	0	25	0	25
579	WP_012481617.1	0	0	0	0	0
580	WP_012481625.1	0	0	0	0	0
581	WP_012481638.1	25	25	0	0	50
582	WP_014645784.1	0	25	0	0	25
583	WP_019184735.1	0	0	0	0	0
584	WP_021204602.1	0	0	0	0	0
585	WP_024956499.1	0	25	0	0	25
586	WP_024956629.1	25	25	25	25	100
587	WP_024956687.1	0	0	0	0	0
588	WP_024956690.1	0	0	0	0	0
589	WP_024957062.1	0	0	0	0	0
590	WP_024957477.1	0	25	0	0	25
591	WP_024957481.1	0	0	0	0	0
592	WP_024957802.1	0	25	25	0	50
593	WP_024957929.1	0	0	0	0	0
594	WP_024958102.1	0	25	0	0	25
595	WP_024958257.1	0	0	0	0	0
596	WP_024958374.1	0	0	0	0	0
597	WP_024958440.1	25	25	0	0	50
598	WP_024958589.1	25	25	0	25	75
599	WP_032966347.1	0	0	0	0	0
600	WP_032966398.1	25	25	25	25	100
601	WP_032966708.1	0	0	0	0	0
602	WP_032967007.1	0	25	0	0	25
603	WP_032967009.1	0	0	0	0	0
604	WP_033833143.1	0	25	25	0	50
605	WP_033834394.1	0	25	0	0	25
606	WP_033834765.1	0	0	0	0	0
607	WP_033834766.1	25	0	0	0	25
608	WP_043034145.1	0	0	0	0	0
609	WP_043034205.1	0	25	0	0	25
610	WP_043034303.1	0	0	0	0	0
611	WP_043034352.1	0	0	0	0	0
612	WP_043034683.1	0	0	0	0	0
613	WP_043035001.1	0	0	0	0	0
614	WP_043035213.1	0	0	25	0	25
615	WP_044569323.1	0	0	0	0	0
616	WP_044569343.1	25	25	25	25	100
617	WP_044569344.1	0	0	0	0	0
618	WP_044569378.1	0	0	0	0	0
619	WP_044569385.1	0	0	0	0	0
620	WP_044569393.1	0	0	0	0	0
621	WP_044569396.1	25	25	0	25	75
622	WP_044569402.1	0	25	0	0	25
623	WP_044569408.1	0	25	0	0	25
624	WP_044569410.1	0	0	0	0	0
625	WP_044569448.1	0	0	0	0	0
626	WP_044569450.1	25	25	0	25	75
627	WP_044569452.1	0	0	0	0	0
628	WP_044569460.1	25	25	0	0	50
629	WP_044569474.1	0	25	0	0	25
630	WP_044569475.1	0	0	0	0	0
631	WP_044569499.1	25	25	0	25	75
632	WP_044569511.1	0	0	0	0	0
633	WP_044569529.1	0	0	0	0	0
634	WP_044569541.1	0	0	0	0	0
635	WP_044569614.1	0	0	0	0	0
636	WP_044569619.1	0	0	0	0	0
637	WP_044569635.1	0	0	25	0	25
638	WP_044569652.1	0	0	0	0	0
639	WP_044569676.1	0	0	25	0	25
640	WP_044569680.1	0	0	0	0	0
641	WP_044569696.1	0	0	0	0	0
642	WP_044569716.1	0	0	25	0	25
643	WP_044569750.1	0	0	0	0	0
644	WP_044569782.1	0	0	0	0	0
645	WP_044569798.1	0	0	0	0	0
646	WP_044569804.1	0	0	0	0	0
647	WP_044569834.1	0	0	0	0	0
648	WP_044569841.1	0	0	0	0	0
649	WP_044569853.1	25	0	0	0	25
650	WP_044569880.1	0	0	0	0	0
651	WP_044569883.1	0	0	0	0	0
652	WP_044569890.1	0	0	0	0	0
653	WP_044569892.1	0	0	0	0	0
654	WP_044569895.1	0	0	0	0	0
655	WP_044569905.1	0	0	0	0	0
656	WP_044569912.1	0	0	0	0	0
657	WP_044569917.1	0	0	0	0	0
658	WP_044569920.1	0	0	0	0	0
659	WP_044569923.1	0	0	0	0	0
660	WP_044569936.1	0	0	0	0	0
661	WP_044569938.1	0	0	0	0	0
662	WP_044569943.1	25	25	0	0	50
663	WP_044569946.1	0	0	0	0	0
664	WP_044569953.1	0	0	0	0	0
665	WP_044570001.1	0	0	0	0	0
666	WP_044570004.1	0	0	25	0	25
667	WP_044570007.1	0	0	0	0	0
668	WP_044570026.1	0	0	0	0	0
669	WP_044570033.1	0	0	25	0	25
670	WP_044570055.1	0	0	0	0	0
671	WP_044570072.1	0	0	0	0	0
672	WP_044570101.1	0	0	0	0	0
673	WP_044570111.1	0	0	0	0	0
674	WP_044570186.1	0	0	0	0	0
675	WP_044570188.1	0	0	0	0	0
676	WP_044570191.1	0	0	0	0	0
677	WP_044570193.1	0	0	0	0	0
678	WP_044570206.1	0	0	0	0	0
679	WP_044570252.1	25	0	0	25	50
680	WP_044570262.1	25	0	0	0	25
681	WP_044570268.1	0	0	0	0	0
682	WP_044570272.1	0	0	0	0	0
683	WP_044570359.1	0	0	0	0	0
684	WP_044570362.1	0	0	0	0	0
685	WP_044570435.1	0	0	25	0	25
686	WP_044570457.1	0	0	0	0	0
687	WP_044570470.1	0	0	0	0	0
688	WP_044570473.1	0	25	0	0	25
689	WP_044570487.1	0	0	0	0	0
690	WP_044570503.1	25	0	0	0	25
691	WP_044570512.1	0	0	0	0	0
692	WP_044570515.1	0	25	0	0	25
693	WP_044570520.1	0	0	0	0	0
694	WP_044570531.1	0	25	0	0	25
695	WP_044570554.1	0	0	0	0	0
696	WP_044570582.1	0	0	0	0	0
697	WP_044570630.1	0	0	0	0	0
698	WP_044570681.1	0	0	0	0	0
699	WP_044570698.1	0	0	0	0	0
700	WP_044570706.1	0	0	25	0	25
701	WP_044570743.1	25	0	0	25	50
702	WP_044570756.1	25	25	25	25	100
703	WP_044570787.1	0	25	0	0	25
704	WP_044570834.1	0	0	0	0	0
705	WP_044570849.1	0	0	0	0	0
706	WP_044570875.1	0	0	0	0	0
707	WP_044570880.1	0	0	0	0	0
708	WP_044570885.1	0	0	0	0	0
709	WP_044570892.1	0	0	0	0	0
710	WP_044570909.1	25	25	25	0	75
711	WP_044570916.1	0	0	0	0	0
712	WP_044570920.1	0	0	0	0	0
713	WP_044570934.1	0	0	25	0	25
714	WP_044570941.1	25	0	25	25	75
715	WP_044570956.1	25	0	0	0	25
716	WP_044571078.1	0	25	0	0	25
717	WP_044571121.1	0	0	0	0	0
718	WP_044571145.1	0	0	0	0	0
719	WP_044571149.1	25	25	0	25	75
720	WP_044571163.1	0	0	0	0	0
721	WP_044571192.1	25	25	0	25	75
722	WP_044571218.1	0	0	0	0	0
723	WP_044571225.1	0	25	0	0	25
724	WP_044571268.1	0	0	0	0	0
725	WP_044571296.1	0	25	0	0	25
726	WP_044571319.1	0	25	0	0	25
727	WP_044571370.1	0	0	0	0	0
728	WP_044571387.1	0	25	0	0	25
729	WP_044571399.1	0	0	0	0	0
730	WP_044571410.1	0	0	0	0	0
731	WP_044571475.1	25	0	0	0	25
732	WP_044571478.1	0	0	0	0	0
733	WP_044571486.1	0	0	0	0	0
734	WP_049442234.1	0	0	0	0	0
735	WP_049460051.1	0	0	0	0	0
736	WP_049471681.1	0	0	0	0	0
737	WP_049886003.1	0	0	0	0	0
738	WP_062605623.1	0	0	0	0	0
739	WP_077684484.1	25	25	0	25	75
740	WP_080047677.1	25	25	0	0	50
741	WP_080047687.1	25	0	0	25	50
742	WP_080047695.1	25	0	0	25	50
743	WP_080047700.1	25	0	0	0	25
744	WP_080047718.1	25	0	0	25	50
745	WP_087802665.1	0	0	0	0	0
746	WP_087944435.1	0	0	0	0	0
747	WP_087944440.1	0	0	0	0	0
748	WP_087944446.1	0	0	0	0	0
749	WP_099470532.1	0	0	0	0	0
750	WP_099475959.1	0	0	0	0	0
751	WP_099497834.1	0	0	0	0	0
752	WP_099497841.1	0	0	0	0	0
753	WP_099527226.1	0	25	0	0	25
754	WP_100437257.1	0	25	0	0	25
755	WP_111112064.1	0	0	0	0	0
756	WP_123958716.1	0	0	0	0	0
757	WP_133050235.1	0	0	25	0	25
758	WP_134946164.1	0	25	0	0	25
759	WP_138927665.1	0	0	0	0	0
760	WP_139103661.1	0	25	0	0	25
761	WP_139103664.1	25	25	0	0	50
762	WP_143565833.1	0	0	0	0	0
763	WP_143566032.1	0	0	0	0	0
764	WP_143566058.1	0	0	0	0	0
765	WP_143566062.1	0	0	0	0	0
766	WP_143566762.1	0	25	0	0	25
767	WP_143566763.1	0	0	0	0	0
768	WP_143568534.1	0	0	0	0	0
769	WP_143568537.1	0	25	0	0	25
770	WP_143578707.1	0	0	0	0	0
771	WP_143578708.1	0	0	0	0	0
772	WP_146264681.1	0	0	0	0	0
773	WP_146264683.1	0	25	0	0	25
774	WP_148272145.1	0	0	0	0	0
775	WP_148272146.1	0	25	0	0	25
776	WP_148272147.1	0	0	0	0	0
777	WP_148272149.1	0	0	0	0	0
778	WP_148272152.1	0	0	0	0	0
779	WP_153305628.1	0	0	0	0	0
780	WP_154329255.1	0	0	0	0	0
781	WP_154344324.1	0	0	0	0	0
782	WP_157804443.1	0	0	0	0	0
783	WP_157804445.1	0	0	0	0	0
784	WP_157804448.1	25	0	25	25	75
785	WP_157804459.1	0	0	0	0	0
786	WP_158079763.1	0	0	0	0	0
787	WP_162292024.1	0	0	0	0	0
788	WP_162293096.1	0	0	0	0	0
789	WP_162470970.1	0	0	0	0	0
