# Supplementary material for: Comparative proteomic analysis to annotate the structural and functional association of the hypothetical proteins of S. maltophilia k279a and predict potential T and B cell targets for vaccination
Source: PLoS One. 2021 May 27;16(5):e0252295. doi: 10.1371/journal.pone.0252295 (PMC8159010; doi:10.1371/journal.pone.0252295)
Supplement: S2 Table — (XLSX) [file pone.0252295.s002.xlsx]

## Sheet: S2 Table
S2 Table. The predicted Physico-chemical properties of the proteins using Expasy's ProtParam
SL No.	Protein Accession ID	UniProt ID	No. of Amino Acid	MW	PI	Extraction Coefficient	Instability Index	Classification	Aliphatic Index	GRAVY	Asp + Glu	Arg + Lys
1	WP_005408386.1	J7V4Q1	130	13526.7	4.9	2980	40.11	Unstable	120.92	0.382	13	10
2	WP_005409007.1	J7VKL1	179	19552.2	7.03	4470	38.55	Stable	88.49	-0.442	25	25
3	WP_005410539.1	B2FPR6	194	21115.3	5.8	11460	67.53	Unstable	103.61	-0.122	26	24
4	WP_005410716.1	J7VVQ8	176	19965.6	6.08	22460	41.76	Unstable	89.72	-0.18	21	19
5	WP_005411349.1	B2FKP0	117	13516.1	5.04	48470	29.02	Stable	75.98	-0.609	20	13
6	WP_005412620.1	B2FTC2	186	20340.8	9.55	15990	29.8	Stable	65.86	-0.958	29	34
7	WP_005413200.1	B2FQ57	230	23527.6	4.49	22460	33.33	Stable	57.43	-0.427	31	18
8	WP_005413412.1	B2FS21	91	9611.94	8.04	1490	36.07	Stable	55.05	-0.467	10	11
9	WP_005414366.1	T5KJF3	129	14386.1	4.85	22460	38.43	Stable	87.05	-0.25	20	14
10	WP_012478637.1	B2FT99	157	17556.9	4.91	22460	45.01	Unstable	103.12	-0.106	24	13
11	WP_012478648.1	B2FU04	195	20623.7	5.93	34490	36.47	Stable	99.18	0.139	19	16
12	WP_012478875.1	B2FJ12	314	33923.9	6.32	50420	40.7	Unstable	94.33	-0.113	40	37
13	WP_012479125.1	B2FNJ7	939	101257	8.15	135110	39.41	Stable	81.45	-0.333	94	96
14	WP_012479796.1	B2FLZ2	234	25090.3	9.41	27960	37.68	Stable	91.03	-0.127	24	27
15	WP_012479842.1	B2FM42	766	84925.8	5.97	151830	41.53	Unstable	74.5	-0.458	106	96
16	WP_012479848.1	B2FM48	253	27094.8	5.98	33460	35.23	Stable	91.23	-0.141	27	24
17	WP_012480806.1	B2FM94	1055	116864	5.83	238120	35.28	Stable	81.89	-0.335	126	114
18	WP_012480920.1	B2FP37	292	30995.3	5.42	11460	44.79	Unstable	93.87	-0.044	36	26
19	WP_012480949.1	B2FPT9	383	42800.4	9.05	44350	39.16	Stable	87.26	-0.319	42	46
20	WP_012481043.1	B2FR32	441	45526.4	4.41	38960	47.21	Unstable	103.54	0.097	61	21
21	WP_024956629.1	A0A0U5DG84	534	60631.1	5.54	131210	39.75	Stable	68.43	-0.491	63	54
22	WP_032966398.1	UPI0002E8A010	548	57682.6	6.37	33920	32.89	Stable	80.77	-0.287	61	63
23	WP_044569343.1	UPI00031F6529	224	23580.7	4.49	24980	44.07	Unstable	72.05	-0.234	33	18
24	WP_044570756.1	UPI00031EA029	318	35574.2	5.92	54320	39.97	Stable	82.36	-0.32	39	36
