# Supplementary material for: Comparative proteomic analysis to annotate the structural and functional association of the hypothetical proteins of S. maltophilia k279a and predict potential T and B cell targets for vaccination
Source: PLoS One. 2021 May 27;16(5):e0252295. doi: 10.1371/journal.pone.0252295 (PMC8159010; doi:10.1371/journal.pone.0252295)
Supplement: S3 Table — (XLSX) [file pone.0252295.s003.xlsx]

## Sheet: S3 Table
S3 Table. Structural and functional association prediction by PS2 v-2 and STRING
Serial No	Protein Accession ID	Functional Domain (CDD-BLAST, Pfam, ScanProsite, SMART)	Templates	Domain in (PS)2-V2	Predicted Functional Partner (STRING)
1	WP_005408386.1	PTS_IIA_man super family	1pdoA	Same	ptsH	Phosphocarrier protein HPr
2	WP_005409007.1	SmrA super family	2vkcA	Not Same	surE	5’-nucleotidase SurE
3	WP_005410539.1	LptE super family	2r76A	Same	ostA	LPS-assembly protein LptD
4	WP_005410716.1	CheW_like super family	2ho9A	Same	pilL	chemotaxis protein
5	WP_005411349.1	SH3 super family	1ov3A	Same	Smlt4341	Dihydrolipoamide acetyltransferase component of pyruvate dehydrogenase complex
6	WP_005412620.1	EFh super family	1exrA	Same	Smlt0467	Xanthomonas oryzae pv. oryzae; Hypothetical protein
7	WP_005413200.1	MliC super family	1dabA	Not Same	Smlt3796	Conserved hypothetical exported protein of Nitrosospira multiformis (strain atcc 25196/ncimb 11849)
8	WP_005413412.1	EFh super family,	2nxqA	Same	copF	Putative copper-transporting p-type ATPase
9	WP_005414366.1	VOC super family	1f9zA	Same	Smlt3857	dITP/XTP pyrophosphatase
10	WP_012478637.1	HAD_like super family	3c6vB	Not Same	Smlt0020	Burkholderia cenocepacia AU 1054; Hypothetical protein
11	WP_012478648.1	TYR phosphatase 2	1fpzC	Same	Smlt1891	Methylococcus capsulatus; Hypothetical protein
12	WP_012478875.1	ANKYR/NTF2 super family	1n11A	Not Same	Smlt2895	ankyrin repeat-containing exported protein
13	WP_012479125.1	NfrA_C super family/PEP_TPR_lipo super family	1w3bA	Same	Smlt0711	Putative transmembrane anchor protein
14	WP_012479796.1	reg_near_HchA super family/HTH LUXR 2	2q0oA	Same	Smlt1840	Putative heat shock chaperone protein
15	WP_012479842.1	D5 N terminal like SF3 helicase 1	1q57A	Same	Smlt1888	Methylococcus capsulatus; Hypothetical protein
16	WP_012479848.1	COG3617 super family/Bro-N	5k5rD	Same	Smlt1893	Methylococcus capsulatus; Hypothetical protein
17	WP_012480806.1	oligosac_amyl super family/F5/8 type C domain	2okxA	Not Same	Smlt3252	Putative substrate-binding component of ABC transporter
18	WP_012480920.1	Isoprenoid Biosyn C1 super family	1rqjA	Not Same	xseB	Exodeoxyribonuclease 7 small subunit
19	WP_012480949.1	mod_pep_cyc super family/Transglut_core/TPR	1w3bA	Not Same	Smlt4026	Putative TonB-dependent outer membrane receptor protein
20	WP_012481043.1	CheB super family/CheB_methylest	1a2oA	Same	pilL	chemotaxis protein
21	WP_024956629.1	COG5368/DUF2329/Glycoamylase	3eu8A	Same	Smlt3249	Putative coagulation factor 5/8 type C domain protein
22	WP_032966398.1	TolB_N super family/Curli production assembly/transport component CsgG	2iqiF	Not Same	Smlt1350	Putative outer membrane autotransporter
23	WP_044569343.1	Ivy super family	1uuzA	Same	Smlt0173	Photobacterium profundum 3TCK
24	WP_044570756.1	DUF2268 super family/Bacterial transferase hexapeptide (three repeats)/ZINC_PROTEASE	4quoA	Not Same	cblC	Putative outer membrane usher
