# Supplementary material for: Comparative proteomic analysis to annotate the structural and functional association of the hypothetical proteins of S. maltophilia k279a and predict potential T and B cell targets for vaccination
Source: PLoS One. 2021 May 27;16(5):e0252295. doi: 10.1371/journal.pone.0252295 (PMC8159010; doi:10.1371/journal.pone.0252295)
Supplement: S4 Table — (XLSX) [file pone.0252295.s004.xlsx]

## Sheet: S4 Table
S4 Table. Predicted result for subcellular localization using various servers
Serial No.	Protein Accession ID	Sub-cellular Localization		Signal Peptide (Signal P)	Secretory Protein (Secretome P)	Trans-membrane Helices Prediction
		CELLO	PSORT B			HMMTOP	TMHMM	SOSUI
1	WP_005408386.1	Cytoplasmic	Unknown	No	No	1 TM Helix	No	Soluble
2	WP_005409007.1	Cytoplasmic	Cytoplasmic	No	No	No	No	Soluble
3	WP_005410539.1	Cytoplasmic	Unknown	No	No	1 TM Helix	Yes (1)	Membrane, 1 TM helix
4	WP_005410716.1	Cytoplasmic	Cytoplasmic	No	No	No	No	Soluble
5	WP_005411349.1	Cytoplasmic	Cytoplasmic	No	No	No	No	Soluble
6	WP_005412620.1	Periplasmic	Unknown	Yes	Yes	1 TM Helix	No	Soluble
7	WP_005413200.1	Periplasmic	Periplasmic	Yes	Yes	No	No	Membrane, 1 TM helix
8	WP_005413412.1	Periplasmic	Unknown	Yes	Yes	1 TM Helix	No	Soluble
9	WP_005414366.1	Cytoplasmic	Unknown	No	No	No	No	Soluble
10	WP_012478637.1	Cytoplasmic	Unknown	No	No	No	No	Soluble
11	WP_012478648.1	Cytoplasmic	Unknown	No	No	1 TM Helix	No	Soluble
12	WP_012478875.1	Cytoplasmic	Unknown	No	No	No	No	Soluble
13	WP_012479125.1	Outer membrane	Outer membrane	Yes	Yes	2 TM Helix	No	Membrane, 1 TM helix
14	WP_012479796.1	Cytoplasmic	Cytoplasmic	No	No	1 TM Helix	No	Soluble
15	WP_012479842.1	Periplasmic	Cytoplasmic	No	No	No	No	Soluble
16	WP_012479848.1	Cytoplasmic	Cytoplasmic	No	No	No	No	Soluble
17	WP_012480806.1	Periplasmic	Cytoplasmic Membrane	Yes	Yes	1 TM Helix	No	Soluble
18	WP_012480920.1	Cytoplasmic	Cytoplasmic	No	No	1 TM Helix	No	Soluble
19	WP_012480949.1	Outer membrane	Unknown	Yes	No	No	No	Membrane, 1 TM helix
20	WP_012481043.1	Cytoplasmic	Unknown	No	Yes	No	No	Soluble
21	WP_024956629.1	Periplasmic	Unknown	Yes	Yes	No	No	Soluble
22	WP_032966398.1	Outer membrane	Unknown	Yes	Yes	1 TM Helix	No	Soluble
23	WP_044569343.1	Periplasmic	Unknown	Yes	Yes	1 TM Helix	No	Soluble
24	WP_044570756.1	Periplasmic	Unknown	Yes	No	1 TM Helix	No	Membrane, 1 TM helix
